# Supplementary material for: Egg vs. Oil in the Cookbook of Plasters: Differentiation of Lipid Binders in Wall Paintings Using Gas Chromatography–Mass Spectrometry and Principal Component Analysis
Source: Molecules. 2024 Mar 28;29(7):1520. doi: 10.3390/molecules29071520 (PMC11013410; doi:10.3390/molecules29071520)
Supplement: Supplementary file 1 [file molecules-29-01520-s001.zip]

Archive with 2 entries (2 files):
- Supplementary-material_Molecules_Nádvorníková_REVISED.pdf
- Supplementary-material_Supporting information_data.xlsx
