# Supplementary material for: Egg vs. Oil in the Cookbook of Plasters: Differentiation of Lipid Binders in Wall Paintings Using Gas Chromatography–Mass Spectrometry and Principal Component Analysis
Source: Molecules. 2024 Mar 28;29(7):1520. doi: 10.3390/molecules29071520 (PMC11013410; doi:10.3390/molecules29071520)
Supplement: Supplementary file 1 [file molecules-29-01520-s001.zip › Supplementary-material_Supporting information_data.xlsx]

## Sheet: List1
Linseed oil	GC-MS 1						GC-MS 2						Egg	GC-MS 1						GC-MS 2
Ageing step/Fatty acid ratios and the sum of the relative representation of dicarboxylic acids (azelaic, suberic, and sebacic)	P/S	A/P	O/S	A/Su	∑D		P/S	A/P	O/S	A/Su	∑D			P/S	A/P	O/S	A/Su	∑D		P/S	A/P	O/S	A/Su	∑D
NA	1.48	0.32	2.88	3.34	4.93		1.26	0.08	2.51	5.92	1.85		NA	1.9	0.06	2.8	3.78	1.78		2.47	0.01	4.55	4.24	0.3
NA	1.2	0.24	2.15	3.78	4.57		1.27	0.09	2.45	5.44	1.99		NA	1.84	0.06	2.61	3.76	1.5		2.54	0.02	4.76	4.38	0.25
NA	1.14	0.25	2.3	3.41	3.68		1.27	0.1	2.48	4.34	2.37		NA	1.59	0.05	2.37	3.96	0.97		2.66	0.02	5.02	4.39	0.22
NA	1.52	0.42	2.32	4.33	9.29		1.27	0.25	2.54	5.52	6.03		NA	2.19	n.d.	3.06	n.d.	n.d.		3.52	0.02	4.82	4.38	0.75
NA	1.25	0.6	2.23	4.64	7.95		1.29	0.25	2.6	5.88	5.92		NA	2.31	n.d.	2.85	n.d.	n.d.		3.24	0.02	4.37	5.27	0.85
NA	1.51	0.34	2.33	4.43	7.11		1.31	0.23	2.69	5.17	5.83		NA	2.38	0.08	2.36	n.d.	2.42		3.22	0.02	4.34	5.18	0.66
NA	1.18	n.d.	2.26	n.d.	n.d.		1.42	0.12	2.7	6.47	3.2		NA	1.92	0.05	3.3	3.5	1.62		2.62	n.d.	4.77	n.d.	n.d.
NA	1.19	0.25	2	4.43	5.32		1.41	0.13	2.9	5.35	3		NA	1.9	0.04	3.24	2.55	1.15		2.49	n.d.	4.49	n.d.	n.d.
NA	1.18	0.24	2.07	4.28	4.48		1.42	0.11	2.65	3.2	2.7		NA	2.06	0.05	2.86	3.3	1.34		2.4	n.d.	4.31	n.d.	n.d.
NA	1.46	0.35	2.01	1.91	9.05		1.52	0.44	1.91	2.41	5.86		NA	1.93	0.05	3.03	2.64	1.69		3.15	0.02	4.66	4.47	0.8
NA	1.22	0.58	1.75	1.97	14.37		1.54	0.43	2.23	2.16	5.95		NA	1.83	0.06	2.84	2.76	1.57		2.93	0.02	4.33	3.88	0.78
NA	1.2	0.58	1.73	1.9	13.75		1.66	0.38	2.37	2.17	6.17		NA	1.85	0.06	2.54	2.6	1.48		3.19	0.02	4.66	5.2	0.65
NA	1.48	n.d.	1.44	n.d.	n.d.		1.48	0.18	1.28	4.24	7.54		NA	1.81	0.11	2.64	2.55	3.08		2.56	0.02	3.36	3.78	0.75
NA	1.33	0.5	1.43	2.96	10.69		1.5	0.21	1.77	2.52	7.62		NA	1.85	0.09	2.65	3.21	2.6		2.55	0.02	3.35	3.79	0.75
NA	1.2	n.d.	1.22	n.d.	n.d.		1.43	0.24	1.6	3.94	7.62		NA	1.69	0.11	2.61	2.6	2.77		2.61	0.02	3.44	3.2	0.75
NA	1.43	0.56	1.46	5.51	12.23		1.49	0.3	1.71	3.95	10.5		NA	1.72	0.12	2.51	2	2.01		3.22	0.06	2.81	4.83	2.54
NA	1.5	0.59	1.39	4.63	12.7		1.38	0.27	1.55	3.76	9.29		NA	2.25	n.d.	2.78	n.d.	n.d.		3.11	0.05	2.69	4.99	2.52
NA	1.17	0.42	1.45	3.94	8.35		1.48	0.26	1.67	4.26	8.32		NA	1.45	0.12	2.77	2.38	3.99		3.19	0.05	3.07	4.5	2.18
NA	1.24	0.52	1.44	4.87	9.76		1.42	0.23	1.91	4.15	6.99		NA	1.76	0.08	2.28	3.53	2.2		2.72	0.02	3.73	4.39	0.86
NA	1.32	0.48	1.47	4.78	12.67		1.44	0.24	1.93	4.26	7.5		NA	2.14	0.06	2.18	3.82	1.71		2.39	0.01	3.03	4.47	0.67
NA	1.31	0.43	1.46	4.07	11.92		1.52	0.26	1.99	3.89	8.97		NA	1.91	0.08	2.28	3.71	2.25		2.51	0.02	3.4	3.51	0.74
UV1	1.17	0.64	0.27	1.68	9.05		1.31	0.71	n.d.	1.71	22.87		UV1	1.71	0.25	0.14	1.16	8.05		2.56	0.14	n.d.	1.13	15.18
UV1	1.37	0.84	0.38	1.36	15.81		1.51	0.85	n.d.	2.07	25		UV1	1.5	0.23	0.19	1.27	12.26		2.85	0.13	0.04	1.23	14.39
UV1	1.27	0.52	0.39	1.62	11.94		1.39	0.97	n.d.	1.87	19.65		UV1	1.48	0.23	0.15	1.12	8.96		3.14	0.13	0.01	1.24	14.49
UV1	1.31	0.65	0.42	1.56	14.86		1.53	0.94	0.38	2.42	29.25		UV1	2.6	0.16	0.22	1.43	3.82		2.93	0.09	0.06	1.24	11.02
UV1	1.22	0.63	0.22	2.89	13.6		1.42	0.9	0.28	2.41	28.72		UV1	2.34	0.2	0.24	1.47	7.4		2.74	0.09	0.11	1.25	11.21
UV1	1.34	0.35	0.42	1.41	9.34		1.45	0.88	0.33	2.21	29.38		UV1	1.92	0.26	0.14	1.24	n.d.		2.86	0.09	0.05	1.26	10.57
UV1	1.48	0.63	0.48	1.83	15.27		1.48	0.83	0.44	2.28	29.06		UV1	1.46	0.14	0.32	1.39	4.93		2.74	0.13	0.02	1.09	12.82
UV1	1.17	0.48	0.46	2.03	10.63		1.55	0.81	0.45	2.33	29.32		UV1	1.74	0.12	0.22	1.67	3.04		2.54	0.12	0.02	1.11	11.69
UV1	1.2	0.5	0.5	1.9	11.89		1.51	0.84	0.43	2.28	29.97		UV1	1.56	0.14	0.25	1.48	3.33		2.56	0.14	0.08	1.25	12.51
UV1	1.23	n.d.	0.18	n.d.	n.d.		1.59	0.66	0.21	1.51	28.83		UV1	1.44	0.2	0.25	1.24	6.61		3.16	0.09	0.02	1.55	9.5
UV1	1.45	0.85	0.14	1.18	14.45		1.59	0.64	0.35	1.4	31.39		UV1	2.15	0.14	0.1	1.31	6.82		3.19	0.09	0.03	1.62	9.36
UV1	1.15	0.75	0.18	1.56	20.07		1.6	0.7	0.42	1.54	28.56		UV1	1.5	0.07	0.14	1.71	2.77		3.33	0.09	0.02	1.73	8.59
UV1	1.59	0.95	0.35	1.91	13.08		1.52	0.7	0.23	1.73	31		UV1	1.68	0.29	0.17	1.77	11.01		2.46	0.14	n.d.	1.32	14.66
UV1	1.32	0.4	0.19	1.36	12.48		1.51	0.69	0.08	2.3	30.4		UV1	1.74	0.26	0.12	1.84	7.78		3.09	0.12	0.11	1.44	12.4
UV1	1.31	0.76	0.22	1.54	18.64		1.48	0.72	n.d.	1.62	32.61		UV1	1.61	0.23	0.13	1.26	12.76		3.2	0.12	0.03	1.37	13.25
UV1	1.39	0.72	0.59	2.06	8.7		1.56	0.84	0.21	1.91	39.79		UV1	1.67	0.22	0.19	1.31	10.63		2.63	0.17	0.02	1.11	12.21
UV1	1.54	0.51	0.57	2.03	13.59		1.59	0.82	0.19	2.09	29.47		UV1	1.55	0.23	0.16	1.2	8.25		2.76	0.16	0.02	1.23	12.36
UV1	1.45	0.75	0.5	n.d.	8.55		1.53	0.81	0.18	2.23	41.65		UV1	1.73	0.21	0.13	1.29	11.48		2.61	0.16	0.03	1.24	14.85
UV1	1.03	1.16	0.3	2.61	15.78		1.61	0.9	0.28	2.64	26.92		UV1	1.87	0.24	0.16	1.26	6.97		3.21	0.13	0.06	1.19	12.55
UV1	1.49	1.51	0.31	2.13	15.63		1.6	0.9	0.29	2.62	28.43		UV1	1.94	0.2	0.13	1.61	3.5		3.34	0.12	0.07	1.34	12.15
UV1	1.6	1.36	0.33	2.18	15.59		1.57	0.92	0.28	2.45	26.55		UV1	1.95	0.15	0.15	1.91	7.57		2.9	0.11	0.06	1.31	10.61
UV2	1.45	0.66	0.33	1.96	24.06		1.54	0.59	0.21	2.16	23.99		UV2	1.68	0.18	0.14	1.62	8.26		2.92	0.16	0.04	1.18	13.56
UV2	1.44	0.78	0.35	1.35	21.53		1.51	0.69	0.17	2.38	21.65		UV2	1.83	0.18	0.15	1.25	8.46		2.87	0.13	0.06	1.13	13.34
UV2	1.19	0.6	0.37	2.36	15.82		1.51	0.71	0.15	2.47	29.11		UV2	1.51	0.18	0.23	1.26	5.76		2.69	0.11	0.04	1.19	13.08
UV2	1.25	0.87	0.48	1.85	20.2		1.55	0.52	0.28	3.14	22.33		UV2	1.52	0.18	0.34	1.6	4.94		3.28	0.11	0.03	1.14	12.87
UV2	1.3	n.d.	0.41	n.d.	n.d.		1.45	0.54	0.26	2.83	19.43		UV2	1.4	0.22	0.27	1.69	3.81		2.99	0.11	0.02	1.12	12.54
UV2	1.41	0.98	0.49	1.57	18.43		1.51	0.34	0.21	3.13	17.29		UV2	1.38	0.18	0.26	1.31	10.49		2.58	0.17	0.02	1.13	13.87
UV2	1.44	0.96	0.28	1.76	18.2		1.57	0.38	0.24	2.48	37.98		UV2	2.24	0.16	0.23	1.35	10.6		2.63	0.19	0.06	1.49	13.97
UV2	1.27	0.57	0.27	2.35	22.69		1.63	0.38	0.26	2.59	43.76		UV2	2.37	0.17	0.23	1.31	7.76		2.33	0.1	0.09	1.77	13.33
UV2	1.17	0.56	0.29	2.04	21.26		1.57	0.4	0.12	2.46	37.93		UV2	2.14	0.14	0.13	1.12	5.29		2.56	0.11	0.05	1.49	9.69
UV2	1.44	0.84	0.16	1.4	23.69		1.46	0.63	n.d.	2.17	34.42		UV2	1.52	0.13	0.22	1.27	3.91		2.83	0.07	0.02	1.8	10.73
UV2	1.18	0.76	0.19	1.4	19.9		1.43	0.61	n.d.	2.84	32.34		UV2	1.61	0.13	0.22	1.54	3.98		2.34	0.05	0.03	1.61	10.33
UV2	1.17	0.79	0.17	1.44	18.77		1.59	0.53	n.d.	1.85	32.85		UV2	1.61	0.12	0.17	1.52	6.96		2.56	0.17	0.07	1.45	15.78
UV2	1.54	0.64	0.36	2.38	21.36		1.65	0.59	0.09	2.39	30.51		UV2	2.18	0.14	0.21	1.37	7.87		2.55	0.18	0.05	1.66	15.22
UV2	1.55	0.62	0.36	1.77	23.44		1.63	0.58	0.1	2.33	29.81		UV2	1.66	0.3	0.16	1.14	11.62		2.56	0.17	0.04	1.76	15.39
UV2	1.08	1.19	0.18	1.56	26.92		1.5	0.51	0.12	2.36	28.68		UV2	1.7	0.27	0.16	1.15	5.1		2.3	0.16	0.03	1.41	15.22
UV2	1.43	1.35	0.17	1.49	28.32		1.53	0.55	0.21	1.77	39.08		UV2	1.56	0.21	0.15	1.11	9.12		3.03	0.15	0.05	1.33	15.31
UV2	1.25	1.23	0.21	1.56	26.77		1.47	0.57	n.d.	1.74	41.6		UV2	1.83	0.19	0.15	1.23	9.02		3.17	0.13	0.02	1.38	12.79
UV2	1.26	1.33	0.18	2.27	26.12		1.5	0.49	0.15	1.73	38.07		UV2	1.62	0.25	0.2	1.23	8.72		3.26	0.16	0.04	1.28	15.26
UV2	1.32	1.25	0.21	2.45	24.44		1.33	0.43	0.22	2.41	29.19		UV2	1.87	0.21	0.2	1.18	12.12		2.93	0.2	n.d.	1.34	14.26
UV2	1.29	1.36	0.21	2.53	23.49		1.58	0.58	0.18	2.7	33.92		UV2	1.94	0.22	0.25	1.32	10.97		2.41	0.15	n.d.	1.4	13.1
UV2	1.25	1.1	0.25	2.48	24.35		1.59	0.53	0.18	2.68	32.69		UV2	1.59	0.24	0.21	1.28	10.54		2.43	0.22	n.d.	1.38	13.03
UV3	1.43	0.57	0.42	2.39	32.73		1.47	0.46	0.07	1.72	38.5		UV3	1.42	0.2	0.21	1.08	6.8		3.01	0.15	0.03	1.21	17.35
UV3	1.46	0.76	0.7	2.22	19.4		1.44	0.46	0.06	1.9	41.53		UV3	1.67	0.28	0.22	1.41	6.77		2.94	0.18	0.04	1.03	17.58
UV3	1.48	0.8	0.69	1.82	24.54		1.47	0.41	0.1	1.75	42.59		UV3	1.65	0.13	0.2	1.22	6.52		2.91	0.16	0.02	1.47	17.91
UV3	1.29	0.93	0.87	1.61	26.57		1.4	0.66	0.29	2.01	32.59		UV3	2.05	0.23	0.29	1.11	9.18		3.19	0.15	0.09	1.04	19.38
UV3	1.35	0.83	0.9	1.94	18.59		1.32	0.63	0.2	2.18	40.46		UV3	2.16	0.19	0.3	1.09	9.54		2.95	0.11	0.08	1	17.93
UV3	1.3	0.62	0.88	1.95	26.1		1.32	0.44	n.d.	2.08	36.13		UV3	2.31	0.21	0.29	1.06	10.24		3.14	0.09	0.07	1.02	15.46
UV3	1.48	0.59	0.58	1.79	24.06		1.55	0.22	0.1	2.28	28.83		UV3	1.81	0.24	0.28	1.16	7.88		3.25	0.1	0.04	1.5	10.32
UV3	1.19	0.41	0.57	1.87	19.67		1.57	0.24	0.12	2.16	30.31		UV3	1.79	0.18	0.27	1.19	8.82		2.62	0.13	0.05	1.85	11.5
UV3	1.28	0.46	0.68	2.05	20.85		1.54	0.21	0.1	1.39	28.41		UV3	1.52	0.23	0.11	1.1	8.38		2.47	0.09	0.05	1.67	11.57
UV3	1.3	0.72	0.16	1.64	32.84		1.54	0.53	0.11	2.63	33.13		UV3	2	0.14	0.11	1.49	6.17		2.77	0.08	0.06	1.06	9.27
UV3	1.33	0.78	0.16	1.34	29.96		1.52	0.51	0.12	1.25	34.69		UV3	1.32	0.28	0.12	1.37	9.74		3.28	0.11	0.02	1.69	9.06
UV3	1.19	0.58	0.21	1.57	34.79		1.41	0.53	n.d.	2.16	35.87		UV3	2.15	0.1	0.13	1.3	6.59		3.07	0.13	0.08	1.53	9.8
UV3	1.11	0.63	0.13	1.61	26.26		1.5	0.64	0.03	2.43	32.25		UV3	2.12	0.23	0.11	1.58	8.88		2.96	0.12	0.04	1.36	11.44
UV3	1.04	0.77	0.17	1.52	25.18		1.56	0.56	0.03	2.18	31.72		UV3	1.61	0.36	0.24	1.11	8.16		3.19	0.14	0.11	1.19	12.89
UV3	1.52	0.69	0.19	1.55	20.08		1.52	0.6	0.03	2.23	34.41		UV3	2.05	0.18	0.11	1.29	13.01		2.97	0.13	n.d.	1.34	12.54
UV3	1.17	1.24	0.12	1.79	21.26		1.53	0.71	0.18	1.76	39.93		UV3	1.31	0.13	0.13	1.34	12.26		2.79	0.14	n.d.	1.43	14.48
UV3	1.31	1.34	0.12	1.76	23.43		1.31	0.42	0.09	2.36	36.82		UV3	1.78	0.18	0.1	1.1	12.18		2.75	0.1	0.05	1.21	13.64
UV3	1.37	1.28	0.19	1.73	29.39		1.49	0.63	0.06	2.21	34.94		UV3	1.6	0.23	0.12	1.15	12.58		2.67	0.11	0.07	1.44	15.24
UV3	1.55	1.31	0.18	2.39	30.49		1.45	0.76	0.17	2.6	36.94		UV3	1.63	0.27	0.15	1.21	9.49		2.9	0.13	0.05	1.42	12.68
UV3	1.13	1.19	0.27	2.35	28.98		1.35	0.65	0.11	2.63	35.89		UV3	1.39	0.28	0.19	1.24	11.66		2.85	0.17	0.04	1.97	11.3
UV3	1.21	1.2	0.22	2.04	24.68		1.49	0.59	0.03	1.76	38.12		UV3	1.67	0.27	0.18	1.23	10.43		2.93	0.18	0.04	1.85	11.73
n.d. = not detected (below detection limit of the method)
																	.
